# Supplementary material for: Synthesis of N-Doped Graphene Quantum Dots from Cellulose and Construction of a Fluorescent Probe for 6-Mercaptopurin Quantitative Detection
Source: Materials (Basel). 2024 Nov 28;17(23):5852. doi: 10.3390/ma17235852 (PMC11642655; doi:10.3390/ma17235852)
Supplement: Supplementary file 1 [file materials-17-05852-s001.zip]

Archive with 1 entries (1 files):
- materials-3280275-supplementary.pdf
